# Supplementary material for: Complex Intervention Programs Integrating Multiple Intervention Strategies Were Not More Effective than Active Control Groups: Evidence from Randomized Controlled Trials
Source: Behav Sci (Basel). 2025 Nov 14;15(11):1554. doi: 10.3390/bs15111554 (PMC12649539; doi:10.3390/bs15111554)
Supplement: Supplementary file 1 [file behavsci-15-01554-s001.zip]

Archive with 1 entries (1 files):
- behavsci-3808474-supplementary.pdf
